# Supplementary material for: The Genetic Origin of Uneven Cognitive Profiles in Heritable Neurodevelopmental Conditions and Individual Differences: Computational Investigations
Source: Dev Sci. 2026 Apr 16;29:e70186. doi: 10.1111/desc.70186 (PMC13084292; doi:10.1111/desc.70186)
Supplement: Supplementary file 2 — Supporting File 2: desc70186‐sup‐0002‐tableS6.xlsx [file DESC-29-e70186-s002.xlsx]

## Sheet: Table S4
															Change from
					Generation 1					Generation 20					Gen1 to Gen20
		Lineage	Behaviour		MZ correlation	DZ correlation	Difference	effect size	p-value	MZ correlation	DZ correlation	Difference	effect size	p-value	effect size	p-value
								zygosity	zygosity				zygosity	zygosity	zyg*gen	zyg*gen
		Categorisation	Categorisation	Training				-	-	-0.0291606			1.007	0.316	0.25	0.803
				Generalisation				-	-		-0.0291606	0.0291606	-1.41	0.162	-0.292	0.771
			Categorisation with exceptions	Training	0.400894	0.300223	0.100672	-0.999	0.32	0.13754	-0.0434433	0.180983	-1.594	0.114	-0.116	0.908
				Generalisation	0.292477	0.335338	-0.0428611	-0.298	0.766	0.0567008	0.221722	-0.165021	1.9	0.06	0.487	0.627
			Quasi-regular rule	Training	0.674825	0.298828	0.375997	-2.278	0.025	0.644063	0.308369	0.335693	-1.877	0.064	0.222	0.824
				Generalisation	0.684719	0.267729	0.41699	-2.6	0.011	0.411079	0.174953	0.236126	-1.001	0.319	0.645	0.52
			Autoassociation	Training	0.965154	0.599352	0.365802	-3.627	0.000461947	0.963706	0.717455	0.24625	-3.649	0.000427561	0.304	0.761
				Generalisation	0.925979	0.60332	0.322659	-2.577	0.012	0.961911	0.227645	0.734267	-5.069	1.94285e-06	-1.21	0.228
			Arbitrary association	Training	0.888105	0.40962	0.478485	-3.53	0.00064009	0.703696	-0.264527	0.968223	-5.718	1.2142e-07	-0.375	0.708
		Categorisation with exceptions	Categorisation	Training				-	-	-0.0291606	0.279554	-0.308714	1.47	0.145	-0.059	0.953
				Generalisation				1.198	0.234	-0.0291606	0.32467	-0.35383	1.71	0.09	-0.017	0.986
			Categorisation with exceptions	Training	-0.0764348	0.417992	-0.494427	0.155	0.877	-0.0205397	-0.188441	0.167901	0.098	0.922	0.721	0.472
				Generalisation	-0.0433222	0.212871	-0.256193	-0.858	0.393	0.00734218	0.138256	-0.130914	0.021	0.983	0.739	0.461
			Quasi-regular rule	Training	0.798319	0.129662	0.668657	-2.579	0.054	0.701629	0.0895037	0.612125	-3.082	0.003	-1.87	0.063
				Generalisation	0.743698	0.18349	0.560208	-2.88	0.005	0.745909	0.0607454	0.685163	-3.496	0.000717803	-1.818	0.071
			Autoassociation	Training	0.948044	0.634609	0.313435	-3.2	0.002	0.827108	-0.11918	0.946287	-5.294	7.5606e-07	-2.521	0.013
				Generalisation	0.945175	0.553135	0.392041	-2.687	0.009	0.909375	-0.175496	1.08487	-5.971	3.9639e-08	-2.18	0.03
			Arbitrary association	Training	0.85522	0.406079	0.449141	-3.955	0.000146255	0.597836	-0.127479	0.725315	-3.554	0.00059099	-0.556	0.579
		Quasi-regular rule	Categorisation	Training				0.992	0.324				-	-	-0.997	0.32
				Generalisation	-0.0205032	-0.0228393	0.00233617	0.99	0.325				-	-	-0.539	0.59
			Categorisation with exceptions	Training	-0.323425	-0.199768	-0.123658	-1.026	0.307	0.5566	0.307137	0.249463	-0.166	0.868	2.464	0.015
				Generalisation	0.00865996	-0.0643753	0.0730352	-0.629	0.531	0.0779305	-0.015183	0.0931135	-0.508	0.612	0.771	0.442
			Quasi-regular rule	Training	0.96758	0.395166	0.572413	-2.948	0.004	0.658057	0.3111	0.346957	-1.093	0.277	0.827	0.409
				Generalisation	0.890731	0.405485	0.485246	-1.896	0.061	0.481266	-0.112583	0.593849	-2.406	0.018	-0.252	0.801
			Autoassociation	Training	0.93128	0.632183	0.299097	-3.512	0.000678836	0.781749	0.325573	0.456175	1.709	0.091	1.97	0.05
				Generalisation	0.881647	0.598407	0.283239	-2.498	0.014	0.604328	0.230802	0.373526	-1.058	0.293	0.681	0.497
			Arbitrary association	Training	0.776448	0.426322	0.350126	-2.536	0.013	0.710369	0.498702	0.211666	1.028	0.306	1.751	0.081
		Autoassociation	Categorisation	Training	0.406313	-0.00523455	0.411548	-2.519	0.013	0.673327	0.523464	0.149863	0.424	0.673	2.007	0.046
				Generalisation	0.471386	0.340286	0.1311	-1.931	0.056	0.162205	0.385519	-0.223314	0.802	0.424	1.272	0.205
			Categorisation with exceptions	Training	0.516789	0.0822478	0.434541	-1.087	0.28	0.439435	0.276707	0.162728	0.825	0.412	3.825	0.000176482
				Generalisation	0.403616	0.170077	0.233539	-2.713	0.008	0.197467	0.205471	-0.00800403	0.298	0.766	1.502	0.135
			Quasi-regular rule	Training	0.406313	-0.00523455	0.411548	-2.519	0.013	0.673327	0.523464	0.149863	0.424	0.673	2.007	0.046
				Generalisation	0.471386	0.340286	0.1311	-1.931	0.056	0.162205	0.385519	-0.223314	0.802	0.424	1.272	0.205
			Autoassociation	Training	0.867706	0.580993	0.286713	-1.925	0.057	0.749735	0.242627	0.507108	-2.324	0.022	0.724	0.47
				Generalisation	0.934547	0.59478	0.339766	-2.695	0.008	0.0109669	-0.0952602	0.106227	-0.605	0.546	1.168	0.244
			Arbitrary association	Training	0.922911	0.293312	0.629598	-4.25	4.94678e-05	0.822511	0.701483	0.121028	-2.484	0.015	2.627	0.009
		Arbitrary association	Categorisation	Training				-	-				-	-	-	-
				Generalisation	-0.0291606			1.007	0.316				-	-	-0.25	0.803
			Categorisation with exceptions	Training	0.534135	0.475113	0.0590218	0.018	0.986	0.330585	0.132294	0.198291	0.238	0.812	-0.315	0.753
				Generalisation	0.0940433	-0.262725	0.356768	0.662	0.51	0.000483141	-0.00118232	0.00166546	0.808	0.421	1.472	0.143
			Quasi-regular rule	Training	0.761161	0.562395	0.198765	-2.642	0.01	0.389552	0.632968	-0.243416	3.225	0.002	1.27	0.206
				Generalisation	0.730271	0.517148	0.213123	-2.337	0.021	-0.102157	0.220872	-0.323029	1.722	0.088	0.809	0.42
			Autoassociation	Training	0.880073	0.659257	0.220817	-1.836	0.069	0.632666	0.399865	0.232801	-2.239	0.027	1.049	0.295
				Generalisation	0.918422	0.580801	0.337621	2.428	0.017	-0.117167	0.107815	-0.224982	1.111	0.269	1.025	0.306
			Arbitrary association	Training	0.927933	0.215297	0.712636	-4.775	6.42648e-06	0.925015	0.875865	0.0491499	-0.536	0.593	2.699	0.008
